# Supplementary material for: Nitrogen-Rich Triazine-Based Covalent Organic Frameworks as Efficient Visible Light Photocatalysts for Hydrogen Peroxide Production
Source: Nanomaterials (Basel). 2024 Apr 8;14(7):643. doi: 10.3390/nano14070643 (PMC11013763; doi:10.3390/nano14070643)
Supplement: Supplementary file 1 [file nanomaterials-14-00643-s001.zip]

Archive with 1 entries (1 files):
- nanomaterials-2934755-supplementary.pdf
